# Supplementary material for: Levels of serum eosinophil cationic protein are associated with hookworm infection and intensity in endemic communities in Ghana
Source: PLoS One. 2019 Sep 12;14(9):e0222382. doi: 10.1371/journal.pone.0222382 (PMC6742367; doi:10.1371/journal.pone.0222382)
Supplement: S1 Table — (XLSX) [file pone.0222382.s001.xlsx]

## Sheet: 170913hookworm.pcrstatus
Sex	Age	Status	Egg count (epg)	Eosinophil count	ECP level (ng/ml)
M	12	Hookworm + P. falciparum	2016	3.8	511.127
M	8	Hookworm + P. falciparum	1440	6.2	84.2732
M	35	Hookworm + P. falciparum	1728	5.4	257.085
F	25	Hookworm + P. falciparum	1152	14.6	417.165
F	6	Hookworm + P. falciparum	1152	10.4	185.991
M	13	Hookworm + P. falciparum	2592	3.8	413.926
F	10	Hookworm + P. falciparum	1728	2.8	124.306
M	11	Hookworm + P. falciparum	144	15.8	498.484
M	22	Hookworm + P. falciparum	1152	16.8	1192.04
M	9	Hookworm + P. falciparum	1152	11.3	94.571
M	11	Hookworm + P. falciparum	144	2.7	386.446
M	5	Hookworm + P. falciparum	864	15.4	1414.68
M	11	Hookworm + P. falciparum	144	2.4	344.424
M	10	Hookworm + P. falciparum	29952	5	424.43
M	15	Hookworm + P. falciparum	1152	18.2	2630.9
F	27	Hookworm + P. falciparum	2016	3.2
M	8	Hookworm + P. falciparum	144	4	248.381
F	12	Hookworm + P. falciparum	288	7.8	55.322
F	45	Hookworm + P. falciparum	144	6.6	530.957
F	21	Hookworm + P. falciparum	2016	2.3	156.145
M	8	Hookworm + P. falciparum	2880	5.2	194.375
M	8	Hookworm + P. falciparum	10944	12.5	707.934
M	5	Hookworm + P. falciparum	576	11
M	9	Hookworm + P. falciparum	2880	9.8	634.708
F	10	Hookworm + P. falciparum	1152	19.4	955.296
M	8	Hookworm + P. falciparum	144	5	278.01
M	38	Hookworm + P. falciparum	9216	5.8	529.347
M	8	Hookworm + P. falciparum	6624	5.2	123.135
F	10	Hookworm + P. falciparum	3456	5.7	249.121
M	15	Hookworm + P. falciparum	576	5.7	569.924
M	9	Hookworm + P. falciparum	864	5.7	363.408
F	22	Hookworm + P. falciparum	1440	1.7	55.8869
F	33	Hookworm + P. falciparum	1440	1.5	304.1
F	29	Hookworm + P. falciparum	576	1	296.592
M	11	Hookworm + P. falciparum	144	13	755.742
M	6	Hookworm + P. falciparum	8064	3.7	168.277
M	20	Hookworm + P. falciparum	1152	1.3	172.326
M	14	Hookworm + P. falciparum	1152	2.9
M	21	Hookworm + P. falciparum	288	5.2	101.978
M	13	Hookworm + P. falciparum	1440	5.8
M	26	Hookworm + P. falciparum	864	26.6	521.065
F	20	Hookworm + P. falciparum	144	8.3	193.526
F	21	Hookworm + P. falciparum	2016	10	23.2093
M	4	Hookworm + P. falciparum	1152	12.3	180.221
F	46	Hookworm + P. falciparum	1440	8.1	85.2985
M	13	Hookworm + P. falciparum	144	7.9	336.076
M	25	Hookworm + P. falciparum	864	2.9	863.646
M	13	Hookworm + P. falciparum	13536	8.7	256.364
F	14	Hookworm + P. falciparum	144	8.1	838.517
M	35	Hookworm + P. falciparum	1152	19.3	1318.51
F	6	Hookworm + P. falciparum	864	7.1	473.312
M	21	Hookworm + P. falciparum	15264	4.4	313.466
M	9	Hookworm + P. falciparum	576	6.2	89.4805
M	6	Hookworm + P. falciparum	5472	24.4	1850.59
M	7	Hookworm + P. falciparum	288	15.5	220.138
M	6	Hookworm + P. falciparum	4032	11.4
M	37	Hookworm + P. falciparum	288	10.4	386.751
M	7	Hookworm + P. falciparum	864	17.4	258.954
M	11	Hookworm + P. falciparum	576	9.7	117.619
F	22	Hookworm + P. falciparum	144	3	160.765
F	19	Hookworm + P. falciparum	2880	1.9	35.7621
M	34	Hookworm + P. falciparum	4320	0.9	119.598
F	5	Hookworm + P. falciparum	2304	7.8	445.375
M	36	Hookworm only	864	5.3	43.5092
F	41	Hookworm only	144	7.9
F	59	Hookworm only	144	2.5	93.9409
F	78	Hookworm only	4896	1.7	24.6817
M	14	Hookworm only	288	19.8	2016.53
M	6	Hookworm only	1440	2.4	270.025
F	35	Hookworm only	288	2.7	282.705
F	19	Hookworm only	576	10.4	737.319
F	26	Hookworm only	2880	9.4	626.105
F	15	Hookworm only	1152	5.7	248.021
M	63	Hookworm only	4896	0.8	109.999
F	24	Hookworm only	19872	25.9	814.116
M	9	Hookworm only	2592	0.1	40.1606
F	40	Hookworm only	1440	6.1	264.298
M	26	Hookworm only	1032	0.9	264.602
M	30	Hookworm only	864	12.9	374.49
F	24	Hookworm only	6624	8.5	196.99
F	32	Hookworm only	12672	7.9	39.0516
M	21	Hookworm only	1440	9.3	359.687
F	42	Hookworm only	144	2.8	91.0061
F	8	Hookworm only	144	3.2
M	19	Hookworm only	576	1.9	160.643
F	40	Hookworm only	18720	21.4	474.341
F	66	Hookworm only	23328	17.6	1707.13
F	21	Hookworm only	576	2.8	174.332
F	16	Hookworm only	576	7	67.6507
F	25	Hookworm only	576	0.9	171.834
F	41	Hookworm only	144	1.7	42.6997
M	18	Hookworm only	144	2.4	557.622
F	20	Hookworm only	144	17.4	422.543
F	84	Hookworm only	2592	6	160.334
M	9	Hookworm only	2880	4.1	369.857
M	48	Hookworm only	4608	5.7
M	45	Hookworm only	864	6
M	35	Hookworm only	144	1.2	130.875
F	44	Hookworm only	144	4	62.9477
F	28	Hookworm only	2304	5.4	623.202
M	9	Hookworm only	91296		1030.68
M	23	Hookworm only	1152	1.4	120.246
M	36	Hookworm only	2304	3	162.538
M	10	Negative endemic control	0	19	50.2109
F	8	Negative endemic control	0	2	8.37045
M	52	Negative endemic control	0
F	47	Negative endemic control	0
M	41	Negative endemic control	0		9.74136
F	13	Negative endemic control	0
M	38	Negative endemic control	0		4.86716
F	36	Negative endemic control	0	3.5	43.7753
M	46	Negative endemic control	0	1.7	2.53627
F	41	Negative endemic control	0	3.6	14.0752
F	41	Negative endemic control	0	4.1	2.47242
M	35	Negative endemic control	0	3.3	16.0528
F	24	Negative endemic control	0	1.9	2.69214
M	53	Negative endemic control	0	1.8	19.6909
M	59	Negative endemic control	0	2.9	5.04539
F	34	Negative endemic control	0	2.4	10.4734
M	22	Negative endemic control	0	3.2	25.2724
F	55	Negative endemic control	0	7.6	37.3978
F	71	Negative endemic control	0	17.2	2.41338
F	35	Negative endemic control	0	2.4	2.91172
M	43	Negative endemic control	0	5.4	58.7074
M	66	Negative endemic control	0	2.4	26.3437
F	45	Negative endemic control	0	1.8	2.04178
F	8	Negative endemic control	0	5	38.2983
F	41	Negative endemic control	0		22.0747
F	30	Negative endemic control	0	2.8	16.4606
F	8	Negative endemic control	0	3.8	12.8295
M	41	Negative endemic control	0	2.6	5.64553
F	88	Negative endemic control	0	3.7	8.50241
F	20	Negative endemic control	0	3.4	19.9318
M	13	Negative endemic control	0	6.6	8.40466
F	27	Negative endemic control	0	4	5.31396
F	62	Negative endemic control	0		10.3912
M	14	Negative endemic control	0	2.7	6.77465
M	11	Negative endemic control	0	2.5	16.5907
M	30	Negative endemic control	0	2.5	64.5588
F	36	P. falciparum only	0	13.2	84.6565
F	33	P. falciparum only	0
M	33	P. falciparum only	0		56.8102
F	15	P. falciparum only	0	2.2	13.6107
F	9	P. falciparum only	0	2.2	271.265
M	60	P. falciparum only	0	33.6	170.117
F	63	P. falciparum only	0	3.6	19.2709
F	46	P. falciparum only	0	8.1	14.8565
F	7	P. falciparum only	0	5.5	25.7561
F	9	P. falciparum only	0	13.5	109.017
F	15	P. falciparum only	0	14.5	13.4825
F	11	P. falciparum only	0	6.6	14.9945
F	6	P. falciparum only	0	4	12.3291
F	8	P. falciparum only	0	12.2	56.502
F	8	P. falciparum only	0	19.5	57.3733
F	5	P. falciparum only	0	3.7	28.9517
F	10	P. falciparum only	0	9.4	20.9088
F	5	P. falciparum only	0	0.7	4.31513
F	37	P. falciparum only	0	4	6.10489
F	15	P. falciparum only	0	14.1
M	9	P. falciparum only	0	3.5	19.0353
F	6	P. falciparum only	0	2.1	8.10934
M	5	P. falciparum only	0	17.6	83.7597
F	13	P. falciparum only	0	6.6	7.14895
M	10	P. falciparum only	0	5.4	40.484
F	10	P. falciparum only	0	7.3	13.9596
F	5	P. falciparum only	0	10.9	21.5996
M	9	P. falciparum only	0	5.8	12.0026
M	12	P. falciparum only	0	9.2	22.5661
M	8	P. falciparum only	0	8.6	79.1693
M	6	P. falciparum only	0	10.8	10.4494
M	6	P. falciparum only	0	16.1	16.9592
M	4	P. falciparum only	0	7.2	4.6836
M	4	P. falciparum only	0	8.8	4.39394
M	12	P. falciparum only	0	7.3	23.0598
F	11	P. falciparum only	0	2.9	1.01346
F	10	P. falciparum only	0	2.1	0.153633
F	13	P. falciparum only	0	4.6	4.42595
F	10	P. falciparum only	0	6.7	28.5262
F	13	P. falciparum only	0	7.4	22.8408
M	12	P. falciparum only	0	6.4
F	10	P. falciparum only	0	6.5	55.4924
F	8	P. falciparum only	0	3.4	4.31134
F	10	P. falciparum only	0	3.6	6.55643
F	6	P. falciparum only	0	1.1	10.8901
F	10	P. falciparum only	0	1.6	5.7387
F	8	P. falciparum only	0	1.7	4.75001
F	14	P. falciparum only	0	8.3	35.3835
F	17	P. falciparum only	0	18.8	233.512
M	12	P. falciparum only	0	4.3	7.72667
F	22	P. falciparum only	0	17.8	191.134
M	7	P. falciparum only	0	2.8
M	13	P. falciparum only	0	4.7	29.5271
F	35	P. falciparum only	0	12.7	22.9537
M	13	P. falciparum only	0	5.5	32.7477
F	43	P. falciparum only	0	3.2	19.6054
M	26	P. falciparum only	0	5.7	70.1659
M	24	P. falciparum only	0	8.1
F	16	P. falciparum only	0	2.2	2.81851
